# Supplementary material for: New Species of the Fern Genus Lindsaea (Lindsaeaceae) from New Guinea with Notes on the Phylogeny of L. sect. Synaphlebium
Source: PLoS One. 2016 Oct 19;11(10):e0163686. doi: 10.1371/journal.pone.0163686 (PMC5070768; doi:10.1371/journal.pone.0163686)
Supplement: S2 Appendix — (TXT) [file pone.0163686.s002.txt]

>Lindsaea_azurea
CCTCTATCCCCAACGAAACACTTCAACCCATACTGTTCCGATTCATAAAAGATGTCTCTTTCTTTGGAAAGAGAAATTGATAGAGCCTTCTCCTTGTCCGGCTGGAAGTTTCCCGACATTCATT------------------------------------ATATTGCTCAGGAAAATAAGACGTGTTAAACTATCTAACCAGTCGGTTTGTAGAAGAAACCGACCGATTAGATAGTTTGACACCCATCTGCGGGTGTAGATAGTAATAGACGTGTAGGACCGTCTATCTATATAGATATATATAGACACGTTCAAAATTCTTATTTTGACTAGAAAATGCCTTGAAACGAAAGCAGTACTCAAAACTTGAATCTATTTTTAATTGAATTATTTCAATAAACAAATTGGCCGGGATAGCTCAGTTGGTAGAGCAGAGGACTGAAAATCCTCGTGTCACCCGCCCCCTTTGTTACTCGGCAGAAGAAAGTCGGGAATAAGATCTATCTGTTATGTTAAGCAAGATAGGTCCTTCGGTTGATACAATACAAACGAATCGATGTATAGGTATAACAGGATAAGATCTGCGAAATGAGGAATGGGGAATCCTTTTTATTCAAAGCATTGGGGGATTACAGGCATTCCGCAAATCGGAATAGGCATCTTCTTCTTAAGAGATTTCACTGTAGAAGAATATTCCATATATTCTTCAGAATTAAAGATTGGAAACTGACAATTGTAAGATTGTGACAAACCACCCTGATTCTTTTTAGCCGTTATATCGGATGAACTCTTCCCTTTACTTCATTGGATACCAAACCTTTCCTTTTGAAGTTCAAAGTTTGGTATCCAGTTATGCTGCAAAACGAGACAAAACTATTATCCGTTTATAGAAGGAGCCTCGACAGAAGCT
>Lindsaea_blanda
CCTCTATCCCCAACGAGACACTTCAACCCATACTGTTCCGATTCATAAAAGATGTCTCTTTCTCTGGAAAGAGAAATTGATAGAGCCTTCTCCTTGTCCGGCTGGAAGTTTCCCGACATTCATTGATTTAGATGAATGTGCTGATTTATCGGAAAACAACATATTGCTCAGGAAAATAAGACGTGTTAAACTATCTAACCAGTCGGTTTGTAGAAGAAACCGACCGATTAGATAGTTTGACACCCATCTGCGGGTGTAGATAGTAATAGACGTGTAGGACCGTCTATCTATATAGATATATATAGACACGTTCAAAATTCTTATTTTGACTAAAAAATGCCTTGAAACGAAAGCAGTATTCAAAACTTGAATTTCTTTTTAATTGAATTATTTCAATAAACAAATTGGCCGGGATAGCTCAGTTGGTAGAGCAGAGGACTGAAAATCCTCGTGTCACCCGCCCCCTTTGTTACTCGGCAGAAGAGAGTCGGGAACAAGATCTATCTGTTATGTTAAGCAAGATAGGTCCTTCGGTTGATACAATACAAACGAATCGATGTATAGGTATAACAGGAGAAAATCTGCGAAATGAGGAATGGGGAATCCTTTTTCTTCAAAGCATTGGGGGATTACAGGCATTCCGCAAATCGGAATAGGCATCTTCTTCTTAAGAGATTTCACTGTAGAATAATATTTTATATATCATTCATAATTAAATAGTGGAAACTGAGAATTGTAAGATTGTGACAAACCACCCTGATTCTTTTTAGCCGTTATATCGGATGAACTCTTCCCTTTACTTCATTGGATACCAAACCTTTCCTTTTGAAGTTAAAAGTTTGGTATCCAGTTATGCTGCAAAACGAGACAAAACCATTATGCGTTTATAGAAGGAGCCTCGACAGAAGCT
>Lindsaea_chrysolepis
CCTCTATCCCCAACGAGACACTTCAACCCATACTGTTCCGATTCATAAAAGATGTCGCTTTCTTTGGAAAGAGAAATTGGTAGAGCCTTCTCCTTGTCCGGCTGGAAGTTTCCCGACATTCATTGATTTAGATGAATGTGCTGATTTATCGGAAAACAACATATTGCTCAGGAAAATAAGACGTGTTAAACTATCTAGCCAGTCGGTTTGTAGAAGAAACCGACCGATTAGATAGTTTGACACCCATCTGCGGGTGTAGATAGTAATAGACGTGTAGGACCGTCTATCTATATAGATATATATAGACACGTTCAAAATTATTATTTTGACTAGAAAATGCCTTGAAACGAAAGCAGTATTCAAAACTTGAATTTCTTTTTAATTGAATTATTTCAATAAACAAATTGGCCGGGATAGCTCAGTTGGTAGAGCAGAGGACTGAAAATCCTCGTGTCACCCGCCCCCTTTGTTACTCGGCAGAAGAGAGTCGGGAACAAGATCTATCTGTTATGTTAAGCAAGATAGGTCCTTCGGTTGATACAATACAAACGAATCGATGTATAGGTATAACAGGAGAAAATCTGCGAAATGAGGAATGGGGAATCCTTTTTCTTCAAAGCATTGGGGGATTACAGGCATTCCGCAAATCGGAATAGGCATCTTCTTCTTAAGAGATTTCACTGTAGAATAATATTTTATATATCCTTCATAATTAAATATTGGAAACTGAGAATTGTAAGATTGTGACAAACCACCCTGATTCTTTTTAGCCGTTATATCGGATGAACTCTTCCCTTTACTTCATTGGATACCAAACCTTTCCTTTTGAAGTTAAAAGTTTGGTATCCAGTTATGCTGCAAAACGAGACAAAACCATTATCCGTTTATAGAAGGAGCCTCGACAGAAGCT
>Lindsaea_crispa
CCTCTATCCCCAACGAGACACTTCAACCCATACTGTTCCGATTCATAAAAGATGTCTCTTTCTTTTGAAAGAGAAATTGATAGAGCCTTCTCCTTGTCCGGCTGGAAGTTTCCCGACATTCATTGATTTAGATGAATGTGCTGATTTATAGGAAAACAACATATTGCTCAGGAAAATGAGACGTGTTAAACTATCTAACCAGTCGGTTTGTAGAAGAAACCGACTGACTAGATAGTTTGACACCCATCTGCGGGCGTAGATAGTAATAGGCGTGTAGGACCGTCTACCTATATGGATATATATAGACGCGTTCAAAATTCTTATTTTGACTAGAAAATGCCTTGAAACGAAAGCAGTATTCAAAACTTGAATTTATTTCTAATTGAATTATTTCAATAAACAAATTGGCCGGGATAGCTCAGTTGGTAGAGCAGAGGACTGAAAATCCTCGTGTCACCCGCCCCCTTTGTTACTCGGCAGAAGAAAGTCGGGAACAAGATCTATCTGTTATGTTAAGCAAGATAGGTCCTTCGGTTGATACAATACAAACGAATCGATGGATAGGTATAACAGGAGAAAATCTGCGAAATGAGGAATGGGGAATCCTTTTTATTCCAAGCATTGGGGGATTACAGGCATTCCGCAAATCGGAATAGGCATCTTCTTCTTAAGAGATTTTACTGTAGAAGAATATTCCATATATTCTTCAGAATTAGAGATTGGAAACTGAGAATTGTAAGATTGTGACAAACCACCCTGATTCTTTTTAGCCGTTATATCGGATGAACTCTTCCCTTTACTTCATTGGATACCAAACCTTTCCTTTTGAAGTGAAAAGTTTGGTATCCAGTTATGCTGCAAAACGAAACAAAACTATTATCCGTTTATAGAAGGAGCCTCGACAGAAGCT
>Lindsaea_cultrata
CCTCTATCCCCAACGAGACACTTCAACCCATACTGTTCCGATTCATAAAAGATGTCTCTTTCTTTTGAAAGAGAAATTGATATAGCCTTCTCCTTGTCCGGCTGGAAGTTTCCCGACATTCATTGATTTAGATGAATGTGCTGATTTATAGGAGAACAACATANTGCTCAGGNNNNNAAGACGTGTTAAACTATCTAATCAGTCGGTTTCTTCTACAAACCGNNNGNNNNGATAGTTTGACACCCATCTGCGGGCGTAGATAGTAATAGGCGTGTAGGACCGTCTATCTATATGGATATATATAGACGCGTTCAAAATTCTTATTTTGACTAGAAAATGCCTTGAAACGAAAGCAGTATTCAAAACTTGAATTCATTTTTAATTGAATTATTTCAATAAACAAATTGGCCGGGATAGCTCAGTTGGTAGAGCAGAGGACTGAAAATCCTCGTGTCACCCGCCCCCTTTGTTACTCGGCAGAAGAAAGTCGGGAACAAGATCTATCTGTTATGTTAAGCAAGATAGGTCCTTCGGTTGATACAATACAAACGAATCGATGGATAGGTATAACAGGAGAAAATCTGCGAAATGAGGAATGGGGAATCCTTTTTATTCCAAGCATTGGGGGATTACAGGCATTCCGCAAATCGGAATAGGCATCTTCTTCTTAAGAGATTTTACTGTAGAAGAATATTCCATATATTCTTCAGAATTAAAGATTGGAAACTGAGAATTGTAAGATTGTGACAAACCACCCTGATTCTTTTTAGCCGTTATATCGGATGAACTCTTCCCTTTACTTCATTGGATACCAAACCTTTCCTTTTGAAGTGAAAAGTTTGGTATCCAGTTATGCTGCAAAACGAAACAAAACTATTATCCGTTTATAGAAGGAGCCTCGACAGAAGCT
>Lindsaea_diplosora
CCTCTATCCCCAACGAGACACTTCAACCCATACTGTTCCGATTCATAAAAGATGTCTCTTTCTTTGGAAAGAGAAATTGATAGAACCTCCTCCTTGTCCGACTGGAAGTTTCCCCACATTCATTGATTTAGATGAATGTGCTGATTCCTCGGAAAACAACCTATTGCTCAGGAAAATAAGACGTGTTAAACTATCTAACCNNNNNNNNNNNNGAAGAAACCGACCGATTAGATAGTTTGACACCCATCTGTGGGTGTAGATAGTAATAGACGTGTAGGACCATCTATCAATATAGATATATATAGACACGTTCAAAATTCTTATTTTGACTAGAAAATACCTTGAAACGAAAGCAGTACTCAAAACTTGAATTTATTCTTAATTGAATTATTTCAATAAACAAATTGGCCGGGATAGCTCAGTTGGTAGAGCAGAGGACTGAAAATCCTCGTGTCACCCGCCCCCTTTGTTACTCGGCAGAAGAAAGTCGGGAACAAGATCTATCTGTTATGTTAAGCAAGATAGGTCCTTCGGTTGATACAATACAAACGAATCGATGTATAGGTATAACAGGATAAAATCTGCGAAATGAGGAATGGGGAATCCTTTTTATTCAAAGCATTGGGGGATTACAGGCATTCCGCAAATCGGAATAGGCATCTTCTTCTTAAGAGATTTCACTGTAGAAGAATATCCCATATATTCTTCAGAATTAAAGATTGGAAACTGAGAATTGTAAGATTGTGACAAACCACCCTGATTGTTTTTAGCCGTTATATCGGATGAACTCTTCCCTTTACTTCATTGGATACCAAACCTTTCCTTTTGAAGTTAAAAGTTTGGTATCCAGTTATGCTGCAAAACGAGACAAAACTATTATCCGTTTATAGAAGGAGCCTCGACAGAAGCT
>Lindsaea_Dong3690
CCTCTATCCCCAACGAAACACTTCAACCCATACTGTTCCGATTCATAAAAGATGTCTCTTTCTTTGGAAAGAGAAATTGATAGAGCCTTCTCCTTGTCCGGCTGGAAGTTTCCCGACATTCATTGATTTAGATAAATGTGCTGATTTATCGGAAAACAACATATTGCTCAGGAAAATAAGACGTGTTAAACTATCTAACCAGTCGGTTTGTAGAAGAAACCGACCGATTAGATAGTTTGACACCCATCTGCGGGTGTAGATAGTAATAGACATGTAGGATCGTCTATCTATATAGATATATATAGACACGTTCAAAATTCTTATTTTGACTAGAAAATGCCTTGAAACGAAAGCAGTACTCAAAACTTGAATTTATTTCTAATTGAATTATTTCAATAAACAAATTGGCCGGGATAGCTCAGTTGGTAGAGCAGAGGACTGAAAATCCTCGTGTCACCCGCCCCCTTTGTTACTCGGCAGAAGAAAATCGGGAACAAGATCTATCTGTTATGTTAAGCAAGATAGGTCCTTCGGTTGATACAATACAAACGAATCGATGTATAGGTATAACAGGATAAAATCTGCAAAATGAGGAATGGGGAATCCTTTTTATTCAAAGCATTGGGGGATTACAGGCATTCCGCAAATCGGAATAGGCATCTTCTTCTTAAGAGATTTTACTGTAGAAGAATATTCCATATATTCTTCAGAATTAAAGATTGGAAACTGAGAATTGTAAGATTGTGACAAACCACCCTGATTCTTTTTAGCCGTTATATCGGATGAACTCTTCCCTTTACTTCATTGGATACCAAACCTTTCCTTTTGGAGTTAAAAGTTTGGTATCCAGTTATGCTGCAAAACGAGACAAAACTATTATCCGTTTATAGAAGGAGCCTCGACAGAAGCT
>Lindsaea_Dong4016
CCTCTATCCCCAACGAGACACTTCAACCCATACTGTTCCGATTCATAAAAGATGTCTCTTTCTTTGGAAAGAGAAATTGATAGAGCCTTCTCCTTGTCCGGCTGGAAGTTTCCCGACATTCATTGATTTAGATGAATGTGCTGATTTATCGGAAAACAACATATTGCTCAGGAAAATAAGACGTGTTAAACTATCTAACCAGTCGGTTTGTAGAAGAAACCGACCGATTAGATAGTTTGACACCCATCTGCGGGTGTAGATAGTAATAGACGTGTAGGACCGTCTATCTATATAGATATATATAGACACGTTCAAAATTCTTATTTTGACTAAAAAATGCCTTGAAACGAAAGCAGTATTCAAAACTTGAATTTCTTTTTAATTGAATTATTTCAATAAACAAATTGGCCGGGATAGCTCAGTTGGTAGAGCAGAGGACTGAAAATCCTCGTGTCACCCGCCCCCTTTGTTACTCGGCAGAAGAGAGTCGGGAACAAGATCTATCTGTTATGTTAAGCAAGATAGGTCCTTCGGTTGATACAATACAAACGAATCGATGTATAGGTATAACAGGAGAAAATCTGCGAAATGAGGAATGGGGAATCCTTTTTCTTCAAAGCATTGGGGGATTACAGGCATTCCGCAAATCGGAATAGGCATCTTCTTCTTAAGAGATTTCACTGTAGAAGAATATTTTATATATCATTCATAATTAAATAGTGGAAACTGAGAATTGTAAGATTGTGACAAACCACCCTGATTCTTTTTAGCCGTTATATCGGATGAACTCTTCCCTTTACTTCATTGGATACCAAACCTTTCCTTTTGAAGTTAAAAGTTTGGTATCCAGTTATGCTGCAAAACGAGACAAAACCATTATGCGTTTATAGAAGGAGCCTCGACAGAAGCT
>Lindsaea_Dong4046
CCTCTATCCCCAACGAAACACTTCAACCCATACTGTTCCGATTCATAAAAGATGTCTCTTTCTTTGGAAAGAGAAATTGATAGAGCCTTCTCCTTGTCCGGCTGGAAGTTTCCCGACATTCATT------------------------------------ATATTGCTCAGGAAAATAAGACGTGTTAAACTATCTAACCAGTCGGTTTGTAGAAGAAACCGACCGATTAGATAGTTTGACACCCATCTGCGGGTGTAGATAGTAATAGACGTGTAGGACCGTCTATCTATATAGATATATATAGACACGTTCAAAATTCTTATTTTGACTAGAAAATGCCTTGAAACGAAAGCAGTACTCAAAACTTGAATCTATTTTTAATTGAATTATTTCAATAAACAAATTGGCCGGGATAGCTCAGTTGGTAGAGCAGAGGACTGAAAATCCTCGTGTCACCCGCCCCCTTTGTTACTCGGCAGAAGAAAGTCGGGAATAAGATCTATCTGTTATGTTAAGCAAGATAGGTCCTTCGGTTGATACAATACAAACGAATCGATGTATAGGTATAACAGGATAAGATCTGCGAAATGAGGAATGGGGAATCCTTTTTATTCAAAGCATTGGGGGATTACAGGCATTCCGCAAATCGGAATAGGCATCTTCTTCTTAAGAGATTTCACTGTAGAAGAATATTCCATATATTCTTCAGAATTAAAGATTGGAAACTGACAATTGTAAGATTGTGACAAACCACCCTGATTCTTTTTAGCCGTTATATCGGATGAACTCTTCCCTTTACTTCATTGGATACCAAACCTTTCCTTTTGAAGTTCAAAGTTTGGTATCCAGTTATGCTGCAAAACGAGACAAAACTATTATCCGTTTATAGAAGGAGCCTCGACAGAAGCT
>Lindsaea_hainanensis
CCTCTATCCCCAACGAGACACTTCAACCCATACTGTTCCGATTCATAAAAGATGTCTCTTTCTTTTGAAAGAGAAATTGATAGAGCCTTCTCCTTGTCCGGCTGGAAGTTTCCCGACATTCATTGATTTAGATGAATGTGCTGATTTATAGGAAAACAACATATTGCTCAGGAAAATAAGACGTGTTAAACTATCTAACCAGTCGGTTTGTAGAAGAAACCGACTGACTAGATAGTTTGACACCCATCTGCGGGCGTAGATAGTAATAGGCGTGTAGGACCGTCTATCTATATGGATATATATAGACGCGTTCAAAATTCTTATTTTGACTAGAAAATGCCTTGAAACGAAAGCAGTATTCAAAACTTGAATTTATTTTTAATTGAATTATTTCAATAAACAAATTGGCCGGGATAGCTCAGTTGGTAGAGCAGAGGACTGAAAATCCTCGTGTCACCCGCCCCCTTTGTTACTCGGCAGAAGAAAGTCGGGAACAAGATCTATCTGTTATGTTAAGCAAGATAGGTCCTTCGGTTGATACAATACAAACGAATCGATGGATAGGTATAACAGGAGAAAATCTGCGAAATGAGGAATGGGGAATCCTTTTTCTTCCAAGCATTGGGGGATTACAGGCATTCCGCAAATCGGAATAGGCATCTTCTTCTTAAGAGATTTTACTGTAGAAGAATATTCCATATATTCTTCAGAATTAAAGATTGGAAACTGAGAATTGTAAGATTGTGACAAACCACCCTGATTCTTTTTAGCCGTTATATCGGATGAACTCTTCCCTTTACTTCATTGGATACCAAACCTTTCCTTTTGAAGTGAAAAGTTTGGTATCCAGTTATGCTGCAAAACGAAACAAAACTATTATCCGTTTATAGAAGGAGCCTCGACAGAAGCT
>Lindsaea_harveyi
CCTCTATCCCCAACGAGACACTTCAACCCATACTGTTCCGATTCATAAAAGATGCCTCTTCCTTTTGAAAGAGAAATTGATAGAGTCTTCTCCTTGTCCGGCTGGAAGTTTCCCGACATTCATTGATTTAGATGAATGTGCTGATTTATAGGAAAACGACATATTGCTCAGGAAA---------GATAAACTATCTAACCAGTCGGTTTGTAGAAGAAACCGACTGACTAGATAGTTTGACACCCATCTGCGGGCGTAGATAGTAATAGGCGTGTAGGACTGTCTATCTATATGGATATATATAGACGCGTTCAAAATTTTTATTTTGACTAGAAAATGCCTTGAAACGAAAGCAGTATTCAAAACTTGAATTTATTTTTCATTGAATTATTTCAATAAACAAATTGGCCGGGATAGCTCAGTTGGTAGAGCAGAGGACTGAAAATCCTCGTGTCACCCGCCCCCTTTGTTACTCGGCAGAAGAAAGTCGGGAACAAGATCTATCTGTTATGTTAAGCAAGATAGGTCCTTCGGTTGATACAATACAAACGAATCGATGGATAGGTATAACAGGAGAAAATCTGCGAAATGAGGAATGGGGAATCCTTCTTATTCCAAGCATTGGGGGATTACAGGCATTCCGCAAATCGGAATAGGCATCTTCTTCTTAAGAGATTTTACTGTAGAAGAATATTCCATATATTCTTCAGAATTAAAGATTGGAAACTGAGAATTGTAAGATTGTGACAAACCACCCTGATTCTTTTTAGCCGTTCTATCGGATGAACTCTTCCCTTTACTTCATTGGATACCAAACCTTTCCTTTTGAAGTGAAAAGTTTGGTATCCAGTTATGCTGCAAAACGAAACAAAACTATTATCCGTTTATAGAAGGAGCCTCGACAGAAGCT
>Lindsaea_integra1
CCTCTATCCCCAACGAGACACCTCAACCCATACTGTTCCGATTCATAAAAGATGTCTCTTTCTTTTGAAAGAGAAATTGANATAGCCTTCTCCTTGTCCGGCTGGAAGTTTCCCGACATTCATTGATTTAGATGAATGTGCTGATTTATAGGAAAACAACATATTGCTCAGGAAAATGAGACGTGTTAAACTATCTAATCAGTCGGTTTCTTCTACANNNNNNNNNNNNNNNNNNNNNGACACCCATCTGCGGGCGTAGATAGTAATAGGCGTGTAGGACCGTCTATCTATATGGATATATATAGACGCGTTCAAAATTCTTATTTTGACTAGAAAATGCCTTGAAACGAAAGCAGTANTCAAAACTTGAATTCATTTTTAATTGAATTATTTCAATAAACAAATTGGCCGGGATAGCTCAGTTGGTAGAGCAGAGGACTGAAAATCCTCGTGTCACCCGCCCCCTTTGTTACTCGGCAGAAGAAAGTCGGGAACAAGATCTATCTGTTATGTTAAGCAAGATAGGTCCTTCGGTTGATACAATACAAACGAATCGATGGATAGGTATAACAGGAGAAAATCTGCGAAATGAGGAATGGGGAATCCTTTTTATTCCAAGCATTGGGGGATTACAGGCATTCCGCAAATCGGAATAGGCATCTTCTTCTTAAGAGATTTTACTGTAGAAGAATATTCCATATATTCTTCAGAATTAAAGATTGGAAACTGAGAATTGTAAGATTGTGACAAACCACCCTGATTCTTTTTAGCCGTTATATCGGATGAACTCTTCCCTTTACTTCATTGGATACCAAACCTTTCCTTTTGAAGTGAAAAGTTTGGTATCCAGTTATGCTGCAAAACGAAACAAAACTATTATCCGTTTATAGAAGGAGCCTCGACAGAAGCT
>Lindsaea_integra2
CCTCTATCCCCAACGAGACACCTCAACCCATACTGTTCCGATTCATAAAAGATGTCTCTTTCTTTTGAAAGAGAAATTGATATAGCCTTCTCCTTGTCCGGCTGGAAGTTTCCCGACATTCATTGATTTAGATGAATGTGCTGATTTATAGGAAAACAACATATTGCTCAGGAAAATAAGACGTGTTAAACTATCTAATCAGTCGGTTTCTTCTACAAACCGACTGATTAGATAGTTTGACACCCATCTGCGGGCGTAGATAGTAATAGGCGTGTAGGACCGTCTATCTATATGGATATATATAGACGCGTTCAAAATTCTTATTTTGACTAGAAAATGCCTTGAAACGAAAGCAGTATTCAAAACTTGAATTCATTTTTAATTGAATTATTTCAAGAAACAAATTGGCCGGGATAGCTCAGTTGGTAGAGCAGAGGACTGAAAATCCTCGTGTCACCCGCCCCCTTTGTTACTCGGCAGAAGAAAGTCGGGAACAAGATCTATCTGTTATGTTAAGCAAGATAGGTCCTTCGGTTGATACAATACAAACGAATCGATGGATAGGTATAACAGGAGAAAATCTGCGAAATGAGGAATGGGGAATCCTTTTTATTCCAAGCATTGGGGGATTACAGGCATTCCGCAAATCGGAATAGGCATCTTCTTCTTAAGAGATTTTACTGTAGAAGAATATTCCATATATTCTTCAGAATTAAAGATTGGAAACTGAGAATTGTAAGATTGTGACAAACCACCCTGATTCTTTTTAGCCGTTATATCGGATGAACTCTTCCCTTTACTTCATTGGATACCAAACCTTTCCTTTTGAAGTGAAAAGTTTGGTATCCAGTTATGCTGCAAAACGAAACAAAACTATTATCCGTTTATAGAAGGAGCCTCGACAGAAGCT
>Lindsaea_lobata
CCTCTATCCCCAACGAGACACTTCAACCCATACTGTTCCGATTCATAAAAGATGTCTCTTTCTTTTGAAAGAGAAATTGATAGAGCCTTCTCCTTGTCCGGCTGGAAGTTTCCCGACATTCATTGATTTAGATGAATGTGCTGATTTATCGGAAAACAGC-TCTTGCTCAGGAAAATAAGACGCGTTAAACTANNNNNNNNNNNNNNNNNNNNNNNNNNNNNNNNNNNNNNNNNNNNNNNNNNNNNNNNNNNNNNNNNNNNNNTAATANNNNNNNNNNNCCGTCTATCTATATAGATATATATAGACACGTTCAAAATTCTTATTTTGACTAGAAAATGCCTTGAAACGAAAGCAGTATTCAAAACTTGAATTTATTCTTAATTGAATTATTTCAATAAACAAATTGGCCGGGATAGCTCAGTTGGTAGAGCAGAGGACTGAAAATCCTCGTGTCACCCGCCCCCTTTGTTACTCGGCAGAAGAAAGTCGGGAACAAGATCTATCTGTTATGTTAAGCAAGATAGGCCCTTCGGTTGATACAATACAAACGAATCGATGTATAGGTATAACAGGAGAAAATCTGCGAAATGAGGAATGGGGAATCCTTTTTATTCAAAGCATTGGGGGATTACAGGCATTCCGCAAATCGGAATAGGCATCTTCTTCTTAAGAGATTTTACTGTAGAAGAATATTCCATATATTCTTCAGAATTAAAGATTGGAAACTGAGAATTGTAAGATTGTGACAAACCACCCTGATTCTTTTTAGCCGTTATATCGGATGAACTCTTCCCTTTACTTCATTGGATACCAAACCTTTCCTTTTGAAGTGAAAAGTTTGGTATCCAGTTATGCTGCAAAACGAAACAAAACTATTATCCGTTTATAGAAGGAGCCTCGACAGAAGCT
>Lindsaea_longifolia
CCTCTATCCCCAACGAGACACTTCAACCCATACTGTTCCGATTCATAAAAGATGTCTCTTTCTTTTGAAAGAGAAATTGATAGAGCCTTCTCCTTGTCCGGCTGGAAGTTTCCCGACATTCATTGATTTAGATGAATGTGCTGATTTATAGGAAAACAGCATATTGCTCAGGAAAATAAGACGTGTTAAACTATCTAACCAGTCGGTTTGTAGAAGAAACCGACCGACTAGATAGTTTGACACCCATCTGCGGGCGTAGATAGTAATAGGCGTGTAGGACCGTCTATCTATATAGATATGTATAGACACGTTCAAAATTCTTATTTTGACTAGAAAATGCCTTGAAACGAAAGCAGTATTCAAAACTTGAATCTATTTTTCATTGAATTATTTCAATAAACAAATTGGCCGGGATAGCTCAGTTGGTAGAGCAGAGGACTGAAAATCCTCGTGTCACCCGCCCCCTTTGTTACTCGGCAGAAGAAAGTCGGGAACAAGATCTATCTGTTATGTTAAGCAAGATAGGTCCTTCGGTTGATACAATACAAACGAATCGATGTATAGGTATAACAGGAGAAAATCTGCGAAATGAGGAATGGGGAATCCTTTTTATTCAAAGCATTGGGGGATTACAGGCATTCCGCAAATCGGAATAGGCATCTTCTTCTTAAGAGATTTTACTGTAGAAGAATATTCCATATATTCTTCAGAATTAAAGATTGGAAACTAAGAATTGTAAGATTGTGACAAACCACCCTGATCCTTTTTAGCCGTTATATCGGATGAACTCTTCCCTTTACTTCATTGGATACCAAACCTTTCCTTTTGAAGTGAAAAGTTTGGTATCCAGTTATGCTCCAAAACGAAACAAAACTATTATCCGTTTATAGAAGGAGCCTCGACAGAAGCT
>Lindsaea_malayensis1
CCTCTATCCCCAACGAGACACTTCAACCCATACTGTTCCGATTCATAAAAGATGTCTCTTTCTTTTGAAAGAGAAATTGATAGAGCCCTCTCCTTGTCCGGCTGGAAGTTTCCCGACATTCATTGATTTAGATGAATGTGCTGATTTATAGGAAAACAACATATTGCTCAGGAAAATAAGACGTGTTAAACTATCTAACCAGTCGGTTTGTAGAAGAAACCGACTGACTAGATATTTTGACACCCATCTGCGGGCGTAGATAGTAATAGGCGTGTAGGACCGTCTATCTATATGGATATATATAGACGCGTTCAAAATTCTTATTTTGACTAGAAAATGCCTTGAAACGAAAGCAGTATTCAAAACTTGAATCTATTTTTAATTGAATTATTTCAATAAACAAATTGGCCGGGATAGCTCAGTTGGTAGAGCAGAGGACTGAAAATCCTCGTGTCACCCGCCCCCTTTGTTACTCGGCAGAAGAAAGTCGGGAACAAGATCTATCTGTTATGTTAAGCAAGATAGGTCCTTCGGTTGATACAATACAAACGAATCGATGGATAGGTATAACAGGAGAAAATCTGCGAAATGAGGAATGGGGAATCCTTTTTATTCCAAGCATTGGGGGATTACAGGCATTCCGCAAATCGGAATAGGCATCTTCTTCTTAAGAGATTTTACTGTAGAAGAATATTCCATATATTCTTCAGAATTAAAGATTGGAAACTGAGAATTGTAAGATTGTGACAAACCACCCTGATTCTTTTTAGCCGTTATATCGGATGAACTCTTCCCTTTACTTCATTGGATACCAAACCTTTCCTTTTGAAGTGAAAAGTTTGGTATCCAGTTATGCTGCAAAACGAAACAAAACGATTATCCGTTTATAGAAGGAGCCTCGACAGAAGCT
>Lindsaea_malayensis2
CCTCTATCCCCAACGAGACACTTCAACCCATACTGTTCCGATTCATAAAAGATGTCTCTTTCTTTTGAAAGAGAAATTGATAGAGCCCTCTCCTTGTCCGGCTGGAAGTTTCCCGACATTCATTGATTTAGATGAATGTGCTGATTTATAGGAAAACAACATATTGCTCAGGAAAATAAGACGTGTTAAACTATCTAACCAGTCGGTTTGTAGAAGAAACCGACTGACTAGATATTTTGACACCCATCTGCGGGCGTAGATAGTAATAGGCGTGTAGGACCGTCTATCTATATGGATATATATAGACGCGTTCAAAATTCTTATTTTGACTAGAAAATGCCTTGAAACGAAAGCAGTATTCAAAACTTGAATCTATTTTTAATTGAATTATTTCAATAAACAAATTGGCCGGGATAGCTCAGTTGGTAGAGCAGAGGACTGAAAATCCTCGTGTCACCCGCCCCCTTTGTTACTCGGCAGAAGAAAGTCGGGAACAAGATCTATCTGTTATGTTAAGCAAGATAGGTCCTTCGGTTGATACAATACAAACGAATCGATGGATAGGTATAACAGGAGAAAATCTGCGAAATGAGGAATGGGGAATCCTTTTTATTCCAAGCATTGGGGGATTACAGGCATTCCGCAAATCGGAATAGGCATCTTCTTCTTAAGAGATTTTACTGTAGAAGAATATTCCATATATTCTTCAGAATTAAAGATTGGAAACTGAGAATTGTAAGATTGTGACAAACCACCCTGATTCTTTTTAGCCGTTATATCGGATGAACTCTTCCCTTTACTTCATTGGATACCAAACCTTTCCTTTTGAAGTGAAAAGTTTGGTATCCAGTTATGCTGCAAAACGAAACAAAACGATTATCCGTTTATAGAAGGAGCCTCGACAGAAGCT
>Lindsaea_monocarpa
CCTCTATCCCCAACGAGACACTTCAACCCATACTGTTCCGATTCATAAAAGATGTTTC-------GGAAAGAAAAATTGATAGAACCTCCTCCTTGTCCGACTGGAAGTTTCCCCACATTCATTGATTTAGATGAATGTGCTGATTCCTCGGAAAACAACATATTGCTCAGGAAAGTAAGACGTGTTAAACTATCTAACCAGTCGGTTTGGAGAAGAAACCGACCGATTAGATAGTTTGACACCCCTCTGTGGGTGTAGATAGTAATAGACGTGTAGGCCCATCTATCAATATAGATATATATAGACACGTTCAAAATTATTATTTTGACTAGAAAATACCTTGAAACGAAAGCAGTACTCAAAACTTGAATTTATTCTTAATTGAATTATTTCAATAAACAAATTGGCCGGGATAGCTCAGTTGGTAGAGCAGAGGACTGAAAATCCTCGTGTCACCCGCCCCCTTTGTTACTCGGCAGAAGAAAGTCGGGAACAAGATCTATCTGTTATGTTAAGCAAGATAGGTCCTTCGGTTGATACAATACAAACGAATCGATGTATAGGTATAACAGGATAAAATCTGCGAAATGAGGAATGGGGAATCCTTTTTATTCAAAGCATTGGGGGATTACAGGCATTCCGCAAATCGGAATAGGCATCTTCTTCTTAAGAGATTTCACTGTAGAAGAATATCCCATATATTCTTCAGAATTAAAGATTGGAAACTGAGAATTGTAAGATTGTGACAAACCACCCTGATTGTTTTTAGTCGTTATATCGGATGAACTCTTCCCTTTACTTCATTGGATACCAAACCTTTCCTTTTGAAGTTAAAAGTTTGGTATCCAGTTATGCTGCAAAACGAGACAAAACTATTATCCGTTTATAGAAGGAGCCTCGACAGAAGCT
>Lindsaea_multisora
CCTCTATCCCCAACGAGACACTTCAACCCATGCTGTTCCGATTCATAAAAGATGTCTCTTTCTTTGGAAAGAGACATTGATAGAGCCTTCTCCTTGTCCGGCTGGAAGTTTCCCGACATTCATTGATTTAGATGAATGTGCTGATTTATCGGAAAACAACATATTGCTCAGGAAAATAAAACGTGTTAAACTATCTAACCAATCGGTTTCTAGAAAAAACCGACCGACTAGATAGTTTGACACCCATCTGCGGGTGTAGATAGTAATAGACGTGTAGGACCGTCTATCTATATAGATATATATAGACACGTTCAAAATTCTTATTTTGACTAGAAAATGCCTTGAAACGAAAGCAGTATTCAAAACTTGAATCCGTTTTTAATCGAATTATTTCAATAAACAAATTGGCCGGGATAGCTCAGTTGGTAGAGCAGAGGACTGAAAATCCTCGTGTCACCCGCCCCCTTTGTTACTCGGCAGAAGAAAGTCGGGAACAAGATCTATCTGTTATGTTAAGCAAGATAGGTCCTTCGGTTGATATAATACAAACGAATCGATGTATAGGTATAACAGGAGAAAATCTGCGAAATGAGGAATGGGGAATCCTTTTTATTCAAAGCATTGGGGGATTACAGGCATTCCGCAAATCGGAATAGGCATCTTCTTCTTAAGAGATTTCACTGTAGAAGAATATCCCATATATTCTTCAGAATTAAAGATTGGAAACTGAGAATTGTAAGATTGTGACAAACCACCCTGATTCTTTTTAGCCGTTATATCGGATGAACTCTTCCCTTTACTTCATTGGATACCAAACCTTTCCTTTTGAAGTTAAAAGTTTGGTATCCAGTTATGCTGCAAAACGAAACAAAACTATTATCCGTTTATAGAAGGAGCCTCGACAGAAGCT
>Lindsaea_obtusa1
CCTCTATCCCCAACGAAACACTTCAACCCATACTGTTCCGATTCATAAAAGATGTCTCTTTCTTTGGAAAGAGAAATTGATAGAGCCTTCTCCTTGTCCGGCTGGAAGTTTCCCGACATTCATCGATTTAGATAAATGTGCTGATTTATCGGAAAACAACATATTGCTCAGGAAAATAAGACGTGTTAAACTATCTAACCAGTCGGTTTGTAGAAGAAACCGACCGATTAGATAGTTTGACACCCATCTGCGGGTGTAGATAGTAATAGACATGTAGGATCGTCTATCTATATAGATATATATAGACACGTTCAAAATTCTTATTTTGACTAGAAAATGCCTTGAAACGAAAGCAGTACTCAAAACTTGAATCTATTTCTAATTGAATTATTTCAATAAACAAATTGGCCGGGATAGCTCAGTTGGTAGAGCAGAGGACTGAAAATCCTCGTGTCACCCGCCCCCTTTGTTACTCGGCAGAAGAAAATCGGGAACAAGATCTATCTGTTATGTTAAGCAAGATAGGTCCTTCGGTTGATACAATACAAACGAATCGATGTATAGGTATAACAGGATAAAATCTGCAAAATGAGGAATGGGGAATCCTTTTTATTCAAAGCATTGGGGGATTACAGGCATTCCGCAAATCGGAATAGGCATCTTCTTCTTAAGAGATTTTACTGTAGAAGAATATTCCATATATTCTTCAGAATTAAAGATTGGAAACTGAGAATTGTAAGATTGTGACAAACCACCCTGATTCTTTTTAGCCGTTATATCGGATGAACTCTTCCCTTTACTTCATTGGATACCAAACCTTTCCTTTTGGAGTTAAAAGTTTGGTATCCAGTTATGCTGCAAAACGAGACAAAACCATTATCCGTTTATAGAAGGAGCCTCGACAGAAGCT
>Lindsaea_obtusa2
CCTCTATCCCCAACGAAACACTTCAACCCATACTGTTCCGATTCATAAAAGATGTCTCTTTCTTTGGAAAGAGAAATTGATAGAGCCTTCTCCTTGTCCGGCTGGAAGTTTCCCGACATTCATCGATTTAGATAAATGTGCTGATTTATCGGAAAACAACATATTGCTCAGGAAAATAAGACGTGTTAAACTATCTAACCAGTCGGTTTGTAGAAGAAACCGACCGATTAGATAGTTTGACACCCATCTGCGGGTGTAGATAGTAATAGACATGTAGGATCGTCTATCTATATAGATATATATAGACACGTTCAAAATTCTTATTTTGACTAGAAAATGCCTTGAAACGAAAGCAGTACTCAAAACTTGAATCTATTTCTAATTGAATTATTTCAATAAACAAATTGGCCGGGATAGCTCAGTTGGTAGAGCAGAGGACTGAAAATCCTCGTGTCACCCGCCCCCTTTGTTACTCGGCAGAAGAAAATCGGGAACAAGATCTATCTGTTATGTTAAGCAAGATAGGTCCTTCGGTTGATACAATACAAACGAATCGATGTATAGGTATAACAGGATAAAATCTGCAAAATGAGGAATGGGGAATCCTTTTTATTCAAAGCATTGGGGGATTACAGGCATTCCGCAAATCGGAATAGGCATCTTCTTCTTAAGAGATTTTACTGTAGAAGAATATTCCATATATTCTTCAGAATTAAAGATTGGAAACTGAGAATTGTAAGATTGTGACAAACCACCCTGATTCTTTTTAGCCGTTATATCGGATGAACTCTTCCCTTTACTTCATTGGATACCAAACCTTTCCTTTTGGAGTTAAAAGTTTGGTATCCAGTTATGCTGCAAAACGAGACAAAACCATTATCCGTTTATAGAAGGAGCCTCGACAGAAGCT
>Lindsaea_pacifica
CCTCTATCCCCAACGAAACACTTCAACCCATACTGTTCCAATTCATAAAAGATGTCTCTTTCTTTGGAAAGAGAAATTTATAGAGCCTTCTCCTTGTCCGGCTGGAAGTTTCCCGACATTCATTGATTTAGATAAATGTGCTGATTTATCGGAAAACAACATATTGCTCAGGAAAATAAGACGTGTTAAACTATCTAACCAGTCGGTTTGTAGAAGAAACCGACCGATTAGATAGTTTGACACCCATCTGCGGGTGTAGATAGTAATAGACGTGTAGGACCGTCTATCTATATAGATATATATAGACACGTTCAAAATTCTTATTTTGACTAGAAAATGCCTTGAAACGAAAGCAGTACTCAAAACTTGAATCTATTTTTAATTGAATTATTTCAATAAACAAATTGGCCGGGATAGCTCAGTTGGTAGAGCAGAGGACTGAAAATCCTCGTGTCACCCGCCCCCTTTGTTACTCGGCAGAAGAAAGTCGGGAATAAGATCTATCTGTTATGTTA-----GATAGGTCCTTCGGTTGATACAATACAAACGAATCGATGTATAGGTATAACAGGATAAGATCTGCGAAATGAGGAATGGGGAATCCTTTTTATTCAAAGCATTGGGGGATTACAGGCATTCCGCAAATCGGAATAGGCATCTTCTTCTTAAGAGATTTCACTGTAGAAGAATATTCCATATATTCTTCAGAATTAAAGATTGGAAACTGAGAATTGTAAGATTGTGACAAACCACCCTGATTCTTTTTAGCCGTTATATCGGATGAACTCTTCCCTTTACTTCATTGGATACCAAACCTTTCCTTTTGAAGTTCAAAGTTTGGTATCCAGTTATGCTGCAAAACGAGACAAAACTATTATCCGTTTATAGAAGGAGCCTCGACAGAAGCT
>Lindsaea_parallelogramma
CCTCTATCCCCAACGAGACACTTCAACTCATACTGTTCCGATTCATAAAAGATGTCTCTTTCTTTGGAAAGAGAAATTGATAGAGCCTTCTCCTTGTCCGGCTGGAAGTTTCCCGACATTCATTGATTTAGATGAATGTGCTGATTTATCGGAAAACAACATATTGCTCAGGAAAGTAAGACGTGTTAAACTATCTAANNGGTCGGTTTNNNNNNCAAACCGACCGATTAGATAGTTTGACACCCATCTGCGGGTGTAGATAGTAATAGACGTGTAGGACCGTCTATCTATATAGATATATATAGACACGTTCAAAATTCTTATTTTGACTAGAAAATANCTTGAAACGAAAGCAGTANTCAAAACTTGAATTTATTTTTAATTGAATTATTTCAATAAACAAATTGGCCGGGATAGCTCAGTTGGTAGAGCAGAGGACTGAAAATCCTCGTGTCACCCGCCCCCTTTGTTACTCGGCAGAAGAAAGTCGGGAACAAGATCTATCTGTTATGTTAAGCAAGATAGGTCCTTCGGTTGATACAATACAAACGAATCGATGTATAGGTATAACAGGAGAAAATCTGCGAAATGAGGAATGGGGAATCCTTTTTATTCAAAGCATTGGGGGATTACAGGCATTCCGCAAATCGGAATAGGCATCTTCTTCTTAAGAGATTTCACTGTAGAAGAATATTCCATATATTCTTCAGAATTAAAGATTGGAAACTGAGAATTGTAAGATTGTGACAAACCACCCTGATTCTTTTTAGCCGTTATATCGGATGAACTCTTCCCTTTACTTCATTGGATACCAAACCTTTCCTTTTGAAGCTAAAAGTTTGGTATCCAGTTATGCTGCAAAACGAAACAAAACTATTATCCGTTTATAGAAGGAGCCTCGACAGAAGCT
>Lindsaea_pectinata
CCTCTATCCCCAACGAGACACTTCAACCCATACTGTTCCAATTCATAAAAGATGTCTCTTTCTTTGGAAAGAGAAATTGATAGAACCTTCTCCTTATCCGGCTGGGAGTTTCCCCACATTCATTGATTTAGATGAATGTGCTAATTCCTCGGAAAACAGCATATTGCTCAGGAAAGTAAGACGTGTTAAACTATCTAACCAGTCGGTTTGTAGAAGAAACCGACCGATTAGATAGTTTGACACCCATCTGTGGGTGTAGATAGTAATAGACGTGTAGGACAATCTATCAATATAGATATATATAGACACGTTCAAGATTCTTATTTTGACTGGAAAATGCCTTGAAACAGAAGCAGTACTCAAAACTTGAATCTATTTCTAATTGAATTATTTCAATAAACAAATTGGCCGGGATAGCTCAGTTGGTAGAGCAGAGGACTGAAAATCCTCGTGTCACCCGCCCCCTTTGTTACTCGGCAGAAGAAAGTCGGGAACAAGATCTATCTGTTAAGCAA-----GATAGGTCCTTCGGTTGATACAATACAAATGAATCGATGTATAGGTATAACAGGATAGAATCTGCGAAATGAGGAATGGGGAATCCTTTTTATTCAAAGCATTGGGGGATTACAGGCATTCCGCAAATCAGAATAGGCATCTTCTTCTTAAGAGATTTCACTGTAGAAGAATATTCCATATATTCTTCAGAATTCAAGATTGGAAACTGAGAATTGTAAGATTGTGACAAACCACCCTGATCCTTTTTAGCCGTTATATCGGATGAACTCTTACCTTTGCTTCATTGGATACCAAACCTTTCCTTTTGAAGTTAAAAGTTTGGTATCCAGTTATGCTGCGAAACGAGACAAAACTATTATCCGTTTATAGAAGGAGCCTCGACAGAAGCC
>Lindsaea_pickeringii
CCTCTATCCCCAACGAGACACTTCAACCCATACTGTTCCGATTCATAA----------------------GAGAAATTGATAGAGCCTTCTCCTTGTCCGGCTGGAAGTTTCCCGACATTCATTGATTTAGATGAATGTGCTGATTTATCGGAAAACAACATATTGCTCAGGAAAATAAGACGTGTTAAACTATCTAACCAGTCGGTTTGTAGAAGAAACCGACCGATTAGATAGTTTGACACCCATCTGCGGGTGTAGATAGTAATAGACGTGTAGGACCGTCTATCTATATAGATATATATAGACACGTTCAAAATTCTTATTTTGACTAGAAAATGCCTTGAAACGAAAGCAGTATTCAAAACTTGAATTTCTTTCTAATTGAATTATTTCAATAAACAAATTGGCCGGGATAGCTCAGTTGGTAGAGCAGAGGACTGAAAATCCTCGTGTCACCCGCCCCCTTTGTTACTCGGCAGAAGAGAGTCGGGAACAAGATCTATCTGTTATGTTAAGCAAGATAGGTCCTTCGGTTGATACAATACAAACGAATCGATGTATAGGTATAACAGGAGAAAATCTGCGAAATGAGGAATGGGGAATCCTTTTTCTTCAAAGCATTGGGGGATTACAGGCATTCCGCAAATCGGAATAGGCATCTTCTTCTTAAGAGATTTCACTGTAGAAGAATATTTTCTATATCCTTCACAATTAAAGATTGGAAACTGAGAATTGTAAGATTGTGACAAACCACCCTGATTCTTTTTAGCCGTTATATCGGATGAACTCTTCCCTTTACTTCATTGGATACCAAACCTTTCCTTTTGAAGTTAAAAGTTTGGTATCCAGTTATGCTGCAAAACGAGACAAAACCATTATCCGTTTATAGAAGGAGCCTCGACAGAAGCT
>Lindsaea_polyctena
CCTCTATCCCCAACGAGACACTTCAACCCATGCTGTTCCGATTCATAAAAGATGTCTCTTTCCAAAGAAAGAGACATTGATAGAGCCTTCTCCTTGTCCGGCTGGAAGTTTCCCGACATTCATTGATTTAGATGAATGTGCTGATTTATCGGAAAACAACATATTGCTCAGGAAAATAAAACGTGTCAAACTATCTAACCAATCGGTTTCTAGAAGAAACCGACCGACTAGATAGTTTGACACCCATCTACGGGTGTAGATAGTAATAGACGTGTAGGACCGTTTATCTATATAGATATATATAGACACGTTCAAAATCCTTATTTTGACTAGAAAATGCCTTGAAACGAAAGCAGTATTCAAAACTTGAATTTATTTTTAATCGAATTATTTCAAGAAACAAATTGGCCGGGATAGCTCAGTTGGTAGAGCAGAGGACTGAAAATCCTCGTGTCACCCGCCCCCTTTGTTACTCGGCAGAAGAAAGTCGGGAACAAGATCTATCTGTTATGTTAAGCAAGATAGGTCCTTCGGTTGATATAATACAAACGAATCGATGTATAGGTATAACAGGAGAAAATCTGCGAAATGAGGAATGGGGAATCCTTTTTATTCAAAGCATTGGGGGATTACAGGCATTCCGCAAATCGGAATAGGCATCTTCTTCTTAAGAGATTTCACTGTAGAAGAATCTTCCATATATTCTTCAGAATTAAAGATTGGAAACTGAGAATTGTAAGATCGTGACAAACCACCCTGATTCTTTTTAGCCGTTATATCGGATGAACTCTTCCCTTTACTTCATTGGATACCAAACCTTTCCTTTTGAAGTTAAAAGTTTGGTATCCAGTTATGCTGCAAAACGAAACAAAACTATTATCCGTTTATAGAAGGAGCCTCGACAGAAGCT
>Lindsaea_propinqua
CCTCTATCCCCAACGAAACACTTCAACCCATACTGTTCCGATTCATAAAAGATGTCTCTTTCTTTGGAAAGAGAAATTTATAGAGCCTTCTCCTTGTCCGGCTGGAAGTTTCCCGACATTCATTGATTTAGATAAATGTGCTGATTTATCGGAAAACAACATATTGCTCAGGAAAATAAGACGTGTTAAACTATCTAACCAGTCGGTTTGTAGAAGAAACCGACCGATTAGATAGTTTGACACCCATCTGCGGGTGTAGATAGTAATAGACGTGTAGGACCGTCTATCTATATAGATATATATAGACACGTTCAAAATTCTTATTTTGACTAGAAAATGCCTTGAAACGAAAGCAGTACTCAAAACTTGAATCTATTTTTAATTGAATTATTTCAATAAACAAATTGGCCGGGATAGCTCAGTTGGTAGAGCAGAGGACTGAAAATCCTCGTGTCACCCGCCCCCTTTGTTACTCGGCAGAAGAAAGTCGGGAATAAGATCTATCTGTTATGTTA-----GATAGGTCCTTCGGTTGATACAATACAAACGAATCGATGTATAGGTATAACAGGATAAGATCTGCGAAATGAGGAATGGGGAATCCTTTTTATTCAAAGCATTGGGGGATTACAGGCATTCCGCAAATCGGAATAGGCATCTTCTTCTTAAGAGATTTCACTGTAGAAGAATATTCCATATATTCTTCAGAATTAAAGATTGGAAACTGAGAATTGTAAGATTGTGACAAACCACCCTGATCCTTTTTAGCCGTTATATCGGATGAACTCTTCCCTTTACTTCATTGGATACCAAACCTTTCCTTTTGAAGTTCAAAGTTTGGTATCCAGTTATGCTGCAAAACGAGACAAAACTATTATCCGTTTATAGAAGGAGCCTCGACAGAAGCT
>Lindsaea_pulchella
CCTCTATCCCCAACGAGACACTTCAACCCATACTGTTCCGATTCATAAAAAATGTCTCTTTCTTTGGAAAGAGACATTGATAGAGCCTTCTCCTTGTCCGGCTGGAAGTTTCCCGACATTCATTGATTTAGATGAATGTGCTGATTGATCGGAAAACAACATATTGCTCAGGAAAATAAGACGTGTTAACCTATCTAACCAGTCGGTTTGTAGAAGAAACCGACCGATTAGATAGTTTGACACCCATCTGCGGGTGTAGATAGTAATAGACGTGTAGGACCGTCTATCTATATAGATATATAGAAACACGTTCAAAATTCTTATTTTGACTAGAAAATGCCTTGAAACGGAAGCAGTATTCAAAACTTGAATTTCTTTTTAATTGAATTATTTCAATAAACAAATTGGCCGGGATAGCTCAGTTGGTAGAGCAGAGGACTGAAAATCCTCGTGTCACCCGCCCCCTTTGTTACTCGGCAGAAGAGAGTCGGGAACAAGATCTATCTGTTATGTTAAGCAAGATAGGTCCTTCGGTTGATACAATACAAACGAATCGATGTATAGGTATAACAGGAGAAAATCTGCGAAATGAGGAATGGGGAATCCTTTTTCTTCAAAGCATTGGGGGATTACAGGCATTCCGCAAATCGGAATAGGCATCTTCTTCTTAAGAGATTTCACTGTAGAAGAATATTTCATATATCCTTCAGGATTCAAGATTGGAAACTGAGAATTGTAAGATTGTGACAAACCACCCTGATTCTTTTTAGCCGTTATATCGGATGAACTCTTCCCTTTACTTCATTGGATACCAAACCTTTCCT---------AAAAGTTTGGTATCCAGTTATGCTGCAAAACGAGACAAAACCATTATCCGTTTATAGAAGGAGCCTCGACAGAAGCT
>Lindsaea_pulchra
CCTCTATCCCCAACGAGACACTTCAACCCATACTGTTCCGATTCATAAAAGATGTCGCTTTCTTTGGAAAGAGAAATTGATAGAGCCTTCTCCTTGTCCGGCTGGAAGTTTCCCGACATTCATTGATTTAGATGAATGTGCTGATTTATCGGAAAACAACATATTGCTCAGGAAAATAAGACGTGTTAAACTATCTAACCAGTCGGTTTGTAGAAGAAACCGACCGATTAGATAGTTTGACACCCATCTGCGGGTGTAGATAGTAATAGACGTGTAGGACCGTCTATCTATATAGATATATATAGACACGTTCAAAATTCTTATTTTGACTAGAAAATGCCTTGAAACGAAAGCAGTATTCAAAACTTGAATTTCTTTCTAATTGAATTATTTCAATAAACAAATTGGCCGGGATAGCTCAGTTGGTAGAGCAGAGGACTGAAAATCCTCGTGTCACCCGCCCCCTTTGTTACTCGGCAGAAGAGAGTCGGGAACAAGATCTATCTGTTATGTTAAGCAAGATAGGTCCTTCGGTTGATACAATACAAACGAATCGATGTATAGGTATAACAGGAGAAAATCTGCGAAATGAGGAATGGGGAATCCTTTTTCTTCAAAGCATTGGGGGATTACAGGCATTCCGCAAATCGGAATAGGCATCTTCTTCTTAAGAGATTTCACTGTAGAAGAATATTTTCTATATCCTTCACAATTAAAGATTGGAAACTGAGAATTGTAAGATTGTGACAAACCACCCTGATTCTTTTTAGCCGTTATATCGGATGAACTCTTCCCTTTACTTCATTGGATACCAAACCTTTCCTTTTGAAGTTAAAAGTTTGGTATCCAGTTATGCTGCAAAACGAGACAAAACCATTATCCGTTTATAGAAGGAGCCTCGACAGAAGCT
>Lindsaea_rigida
CCTCTATCCCCAACGAGACACTTCAACCCATACTGTTCCGATTCATAAAAGATGTTTC-------GGAAAGAAAAATTGATAGAACCTCCTCCTTGTCCGGCTGGAAGTTTCCCCACATTCATTGATTTAGATGAATGTGCTGATTCCTCGGAAAACAACNNNNNGCTCAGGAAAGTNAGACGNNNNNNNNNNNNNNNNNNNNNNNNNNNNNNNNNNNNNNNNNNNNNNNNNNNGTTTGACACCCATCTGTGGGTGTAGATAGTAATAGACGTGTAGGACCATCTATCAATATAGATATATATAGACACGTTCAAAATTATTATTTTGACTAGAAA----CTTGAAACGAAAGCAGTACTCAAAACTTGAATTTATTCTTAATTGAATTATTTCAATAAACAAATTGGCCGGGATAGCTCAGTTGGTAGAGCAGAGGACTGAAAATCCTCGTGTCACCCGCCCCCTTTGTTACTCGGCAGAAGAAAGTCGGGAACAAGATCTATCTGTTATGTTAAGCAAGATAGGTCCTTCGGTTGATACAATACAAACGAATCGATGTATAGGTATAACAGGATAAAATCTGCGAAATGAGGAATGGGGAATCCTTTTTATTCAAAGCATTGGGGGATTACAGGCATTCCGCAAATCGGAATAGGCATCTTCTTCTTAAGAGATTTCACTGTAGAAGAATATCCCATATATTCTTCAGAATTAAAGATTGGAAACTGAGAATTGTAAGATTGTGACAAACCACCCTGATTGTTTTTAGCCGTTATATCGGATGAACTCTTCCCTTTACTTCATTGGATACCAAACCTTTCCTTTTGAAGTTAAAAGTTTGGTATCCAGTTATGCTGCAAAACGAGACAAAACTATTATCCGTTTATAGAAGGAGCCTCGACAGAAGCT
>Lindsaea_sp_2_Kluge_7230
CCTCTATCCCCAACGAGACACTTCAACCCATACTGTTCCGATTCATAAAAGATGTCTCTCTCTTTGGAAAGAAAAATTGATAGAACCTCCTCCTTGTCCGACTGGAAGTTTCCCCACATTCATTGATTTAGATGAATGTGCTGATTCCTCGGAAAACAACATATTGCTCAGGAAAGTAAGACGTGTTAAACTATCTAACCGGTCGGTTTGGAGAAGAAACCGACCGATTAGATAGTTTGACACCCATCTGTGGGTGTAGATAGTAATAGACGTGTAGGACCATCTATCAATATAGATATATATAGACACGTTCAAAATTATTATTTTGACTAGAAAATACCTTGAAACGAAAGCAGTACTCAAAACTTGAATTTATTCTTAATTGAATTATTTCAATAAACAAATTGGCCGGGATAGCTCAGTTGGTAGAGCAGAGGACTGAAAATCCTCGTGTCACCCGCCCCCTTTGTTACTCGGCAGAAGAAAGTCGGGAACAAGATCTATCTGTTATGTTAAGCAAGATAGGTCCTTCGGTTGATACAATACAAACGAATCGATGTATAGGTATAACAGGATAAAATCTGCGAAATGAGGAATGGGGAATCCTTTTTATTCAAAGCATTGGGGGATTACAGGCATTCCGCAAATCGGAATAGGCATCTTCTTCTTAAGAGATTTCACTGTAGAAGAATATCCCATATATTCTTCAGAATTAAAGATTGGAAACTGAGAATTGTAAGATTGTGACAAACCACCCTGATTGTTTTTAGCCGTTATATCGGATGAACTCTTCCCTTTACTTCATTGGATACCAAACCTTTCCTTTTGAAGTTAAAAGTTTGGTATCCAGTTATGCTGCAAAACGAGACAAAACTATTATCCGTTTATAGAAGGAGCCTCGACAGAAGCT
>Lindsaea_stolonifera
CCTCTATCCCCAACGAGACACTTCAACCCATACTGTTCCGATTCATAAAAGATGTCTCTTTCTTTGGAAAGAGAAATTGGTAGAGCCTTCTCCTTGTCCGGCTGGAAGTTTCCCGACATTCATTGATTTAGATGAATGTGCTGATTTATCGGGAAACAACATATTGCTCAGGAAAATAAGACGTGTTAAACTATCTAGCCAGTCGGTTTGTAGAAGAAACCGACCGATTAGATAGTTTGACACCCATCTGCGGGTGTAGATAGTAATAGACGTGTAGGACCGTCTATCTATATAGATATATATAGACACGTTCAAAATTCTTATTTTGACTAGAAAATGCCTTGAAACGGAAGCAGTATTCAAAACTTGAATTTCTTTTTAATTGAATTATTTCAATAAACAAATTGGCCGGGATAGCTCAGTTGGTAGAGCAGAGGACTGAAAATCCTCGTGTCACCCGCCCCCTTTGTTACTCGGCAGAAGAGAGTCGGGAACAAGATCTATCTGTTATGTTAAGCAAGATAGGTCCTTCGGTTGATACAATACAAACGAATCGATGTATAGGTATAACAGGAGAAAATCTGCGAAATGAGGAATGGGGAATCCCTTTTCTTCAAAGCATTGGGGGATTACAGGCATTCCGCAAATCGGAATAGGCATCTTCTTCTTAAGAGATTTCACTGTAGAATAATATTTCATATATCCTTCAGAATTAAAGATTGGAAACTGAGAATTGTAAGATTGTGACAAACCACCCTGATTCTTTTTAGCCGTTATATCGGATGAACTCTTCCCTTTACTTCATTGGATACCAAACCTTTCCTTTTGAAGTTAAAAGTTTGGTATCCAGTTATGCTGCAAAACGAGACAAAACCATTATCCGTTTATAGAAGGAGCCTCGACAGAAGCT
>Lindsaea_tenuifolia
CCTCTATCCCCAACGAAACACTTCAACCCATGCTGTTCCGATTCATAAAAGGTGTCTCTTTCCAAAGAAAGAGACATTGATAGAGCCTTCTCCTTGTTCGGCTGGAAGTTTCCCGACATTCATTGATTTAGATGAATGTGCTGATTTCTCGGAAAACAACATATTGCTCAGGAAAAGAAAACGTGTTAAACTATCTAACCAATCGGTTTCTAGAAGAAACCGACCGACTAGATAGTTTGACACCCATCTGCGGGTGTAGATAGTAATAGACGTGTAGGACC----ATCTATATAGATATATATAGACACGTTCAAAATTCTTATTTTGACTAGAAAATGCCTTGAAACGAAAGCAGTATTCAAAACTTGAATTTATTTTTAATCGAATTATTTCAATAAACAAATTGGCCGGGATAGCTCAGTTGGTAGAGCAGAGGACTGAAAATCCTCGTGTCACCCGCCCCCTTTGTTACTCGGCAGAAGAAAGTCGGGAACAAGATCTATCTGTTATGTTAAGCAAGATAGGTCCTTCGGTTGATATAATACAAACGAATCGATGTATAGGTATAACAGGAGAAAATCTGCGAAATGAGGAATGGGGAATCCTTTTTATTCAAAGCATTGGGGGATTACAGGCATTCCGCAAATCGGAATAGGCATCTTCTTCTTAAGAGATTTCACTGTAGAAGAATATTCCATATATTCTTCAGAATTAAAGATTGGAAACTGAGAATTGTAAGATTGTGACAAACCACCCTGATTCTTTTTAGCCGTTATATCGGATGAACTCTTCCCTTTACTTCATTGGATACCAAACCTTTCCTTTTGAAGTGAAAAGTTTGGTATCCAGTTATGCTGCAAAACGAAACAAAACTATTATCCGTTTATAGAAGGAGCCTCGACAGAAGCT
>Lindsaea_tetragona
CCTCTATCCCCAACGAGACACTTCAACCCATGCTGTTCCGATTCATAAAAGATGTCTCTTTCTTTGGAAAGAGACATTGATAGAGCCTTCTCCTTGTCCGGCTGGAAGTTTCCCGACATTCATTGATTTAGATGAATGTGCTGATTTATCGGAAAACAACATATTGCTCAGGAAAATAAAACGTGTCAAACTATCTAACCAATCGGTTTCTAGAAGAAACCGACCGACTAGATAGTTTGACACCCATCTGCGGGTGTAGATAGTAATAGACGTGTAGGACCGTCTATCTATATAGATATATATAGACACGTTCAAAATCCTTATTTTGACTAGAAAATGCCTTGAAACGAAAGCAGTATTCAAAACTTGAATTTATTTTTAATCGAATTATTTCAAGAAACAAATTGGCCGGGATAGCTCAGTTGGTAGAGCAGAGGACTGAAAATCCTCGTGTCACCCGCCCCCTTTGTTACTCGGCAGAAGAAAGTCGGGAACAAGATCTATCTGTTATGTTAAGCAAGATAGGTCCTTCGGTTGATATAATACAAACGAATCGATGTATAGGTATAACAGGAGAAAATCTGCGAAATGAGGAATGGGGAATCCTTTTTATTCAAAGCATTGGGGGATTACAGGCATTCCGCAAATCGGAATAGGCATCTTCTTCTTAAGAGATTTCACTGTAGAAGAATATTCCATATATTCTTCAGAATTAAAGATTGGAAACTGAGAATTGTAAGATTGTGACAAACCACCCTGATTCTTTTTAGCCGTTAGATCGGATGAACTCTTCCCTTTACTTCATTGGATACCAAACCTTTCCTTTTGAAGTTCAAAGTTTGGTATCCAGTTATGCTGCAAAACGAAACAAAACTATTATCCGTTTATAGAAGGAGCCTCGACAGAAGCT
>Lindsaea_venusta
CCTCTATCCCCAACGAGACACTTCAACCCATACTGTTCCGATTCATAAAAGATGTCTCTTTCTTTTGAAAGAGAAATTGATAGAGCCTTCTCCTTGTCCGGCTGGAAGTTTCCCGACATTCATTGATTTAGATGAATGTGCTGATTTATAGGAAAACAACATATTGCTCAGGAAAATAAGACGTGTTAAACTATCTAACCAGTCGGTTTGTAGAAGAAACCGACTGACTAGATAGTTTGACACCCATCTGCGGGCGTAGATAGTAATAGGCGTGTAGGACCGTCTATCTATATGGATATATATAGACGCGTTCAAAATTCTTATTTTGACTAGAAAATGCCTTGAAACGAAAGCAGTATTCAAAACTTGAATCTCTTTTTAATTGAATTATTTCAATAAACAAATTGGCCGGGATAGCTCAGTTGGTAGAGCAGAGGACTGAAAATCCTCGTGTCACCCGCCCCCTTTGTTACTCGGCAGAAGAAAGTCGGGAACAAGATCTATCTGTTATGTTAAGCAAGATAGGTCCTTCGGTTGATACAATACAAACGAATCGATGGATAGGTATAACAGGAGAAAATCTGCGAAATGAGGAATAGGGAATCCTTTTTCTTCCAAGCATTGGGGGATTACAGGCATTCCGCAAATCGGAATAGGCATCTTCTTCTTAAGAGATTTTACTGTAGAAGAATATTCCATATATTCTTCAGAATTAAAGATTGGAAACTGAGAATTGTAAGATTGTGACAAACCACCCTGATTCTTTTTAGCCGTTCTATCGGATGAACTCTTCCCTTTACTTCATTGGATACCAAACCTTTCCTTTTGAAGTGAAAAGTTTGGTATCCAGTTATGCTGCAAAACGAAACAAAACTATTATCCGTTTATAGAAGGAGCCTCGACAGAAGCT
>Lindsaea_vitiensis
CCTCTATCCCCAACGAGACACTTCAACCCATACTGTTCCGATTCATAAAAGATGTTGCTTTCTTTGGAAAGAGAAATTGATAGAGCCTTCTCCTTGTCCGGCTGGAAGTTTCCCGACATTCATTGATTTAGATGAATGTGCTGATTTATCGGAAAACAACATATTGCTCAGGAAAATAAGACGTGTTAAACTATCTAACCAGTCGGTTTGTAGAAGAAACCGACCGATTAGATAGTTTGACACCCATCTGCGGGTGTAGATAGTAATAGACGTGTAGGACCGTCTATCTATATAGATATATATAGACACGTTCAAAATTCTTATTTTGACTAGAAAATGCCTTGAAACGAAAGCAGTATTCAAAACTTGAATTTCTTTCTAATTGAATTATTTCAATAAACAAATTGGCCGGGATAGCTCAGTTGGTAGAGCAGAGGACTGAAAATCCTCGTGTCACCCGCCCCCTTTGTTACTCGGCAGAAGAGAGTCGGGAACAAGATCTATCTGTTATGTTAAGCAAGATAGGTCCTTCGGTTGATACAATACAAACGAATCGATGTATAGGTATAACAGGAGAAAATCTGCGAAATGAGGAATGGGGAATCCTTTTTCTTCAAAGCATTGGGGGATTACAGGCATTCCGCAAATCGGAATAGGCATCTTCTTCTTAAGAGATTTCACTGTAGAAGAATATTTTCTATATCCTTCACAATTAAAGATTGGAAACTGAGAATTGTAAGATTGTGACAAACCACCCTGATTCTTTTTAGCCGTTATATCGGATGAACTCTTCCCTTTACTTCATTGGATACCAAACCTTTCCTTTTGAAGTTAAAAGTTTGGTATCCAGTTATGCTGCAAAACGAGACAAAACCATTATCCGTTTATAGAAGGAGCCTCGACAGAAGCT
>Lindsaea_werneri
CCTCTATCCCCAACGAGACACTTCAACCCATACTGTTCCGATTCATAAAAGATGTCGCTTTCTTTGGAAAGAGAAATTGATAGAGCCTTCTCCTTGTCCGGCTGGAAGTTTCCCGACATTCATTGATTTAGATGAATGTGCTGATTTATCGGAAAACAACATATTGCTCAGGAAAATAAGACGTGTTAAACTATCTAACCAGTCGGTTTGTAGAATAAACCGACCGATTAGATAGTTTGACACCCATCTGCGGGTGTAGATAGTAATAGACGTGTAGGACCGTCTATCTATATCTATATATATAGACACGTTCAAAATTCTTATTTTGACTAGAAAATGCCTTGAAACGAAAGCAGTATTCAAAACTTGAATTTCTTTTTAATTGAATTATTTCAATAAACAAATTGGCCGGGATAGCTCAGTTGGTAGAGCAGAGGACTGAAAATCCTCGTGTCACCCGCCCCCTTTGTTACTCGGCAGAAGAGAGTCGGGAACAATATCTATCTGTTATGTTAAGCAAGATAGGTCCTTCGGTTGATACAATACAAACGAATCGATGTATAGGTATAACAGGAGAAAATCTGCGAAATGAGGAATGGGGAATCCTTTCTCTTCAAAGCATTGGGGGATTACAGGCATTCCGCAAATCGGAATAGGCATCTTCTTCTTAAGAGATTTCACTGTAGAAGAATATTTTCTATATCCTTCATAATTAAAGATTGGAAACTGAGAATTGTAAGATTGTGACAAACCACCCTGATTCTTTTTAGCCGTTATATCGGATGAACTCTTCCCTTTACTTCATTGGATACCAAACCTTTCCTTTTGAAGTTAAAAGTTTGGTATCCAGTTATGCTGCAAAACGAGACAAAACCATTATCCGTTTATAGAAGGAGCCTCGACAGAAGCT
